# Supplementary material for: Reduction of Li+ within a borate anion
Source: Nat Commun. 2024 Mar 22;15:2590. doi: 10.1038/s41467-024-46948-8 (PMC10960030; doi:10.1038/s41467-024-46948-8)
Supplement: Supplementary file 3 — Source Data [file 41467_2024_46948_MOESM3_ESM.xlsx]

## Sheet: Sheet1
Optimized [(bipy)BPh2]+ (7):
C	2.10669	0.0418471	0.731215
C	0.562526	0.137939	2.47566
C	1.58501	0.197546	3.40333
C	2.90112	0.181959	2.95966
C	3.17602	0.102177	1.60143
H	-0.484775	0.145709	2.74971
H	1.34676	0.255994	4.45539
H	3.71453	0.232667	3.67095
H	4.19019	0.08772	1.22817
C	2.10648	-0.0484843	-0.731478
C	3.1756	-0.113505	-1.60162
C	2.9004	-0.1919	-2.95987
H	4.1898	-0.103708	-1.22829
C	0.561966	-0.137487	-2.47597
C	1.58424	-0.201371	-3.40358
H	3.71351	-0.246352	-3.67122
H	-0.485341	-0.140889	-2.75008
H	1.34578	-0.258565	-4.45566
N	0.837878	-0.0653415	-1.17459
N	0.838171	0.0642935	1.17431
B	-0.240844	0.00098799	-3.76916e-05
C	-1.08116	1.36715	-0.048593
C	-2.2611	1.4811	0.694728
C	-0.652459	2.49493	-0.754012
C	-2.9812	2.66834	0.735644
H	-2.63018	0.622761	1.24634
C	-1.37301	3.68422	-0.728638
H	0.260169	2.45876	-1.34044
C	-2.53992	3.77379	0.0185924
H	-3.89135	2.72725	1.31974
H	-1.02289	4.54025	-1.29219
H	-3.10489	4.69737	0.0389468
C	-1.08426	-1.36334	0.0486663
C	-0.658783	-2.49174	0.75504
C	-2.26392	-1.47491	-0.695486
C	-1.38214	-3.67934	0.729753
H	0.253438	-2.45749	1.34222
C	-2.98682	-2.66045	-0.736278
H	-2.63052	-0.616015	-1.24789
C	-2.54872	-3.76654	-0.0182512
H	-1.03448	-4.53588	1.29406
H	-3.89666	-2.71753	-1.32104
H	-3.11585	-4.6888	-0.0384704
Optimized[(bipy)BPh2](6):
C	2.14114	0.0337009	0.702299
C	0.586632	0.130254	2.48539
C	1.59138	0.179294	3.41133
C	2.93702	0.155602	2.95619
C	3.21111	0.0832682	1.61943
H	-0.461091	0.142155	2.76172
H	1.35429	0.234462	4.46312
H	3.74736	0.196283	3.67202
H	4.22875	0.0646502	1.25319
C	2.14097	-0.0409615	-0.702502
C	3.21076	-0.0962581	-1.61955
C	2.93635	-0.166918	-2.95632
H	4.22845	-0.0834014	-1.25323
C	0.586082	-0.128836	-2.48571
C	1.59063	-0.183073	-3.41155
H	3.74644	-0.21217	-3.67217
H	-0.461668	-0.135398	-2.76212
H	1.35333	-0.236803	-4.46337
N	0.844219	-0.0594748	-1.16897
N	0.844487	0.0593021	1.16869
B	-0.215945	0.00136497	-6.18572e-05
C	-1.09143	1.36125	-0.0485608
C	-2.25992	1.48239	0.712176
C	-0.689499	2.48431	-0.777791
C	-2.99047	2.66422	0.75011
H	-2.61202	0.629045	1.28343
C	-1.41798	3.66981	-0.757288
H	0.212866	2.4399	-1.37951
C	-2.57226	3.76363	0.00941227
H	-3.89062	2.72473	1.35014
H	-1.08463	4.52045	-1.33984
H	-3.14383	4.68348	0.026975
C	-1.0942	-1.35683	0.0485904
C	-0.695124	-2.4803	0.778758
C	-2.26237	-1.476	-0.712966
C	-1.42603	-3.66432	0.758359
H	0.206863	-2.43744	1.38116
C	-2.99534	-2.65633	-0.750755
H	-2.61228	-0.622266	-1.28499
C	-2.57997	-3.75617	-0.00908656
H	-1.09485	-4.51532	1.34161
H	-3.89519	-2.71532	-1.3514
H	-3.15341	-4.67486	-0.0265152
Optimized[(bipy)BPh2]-(5,5’):
C	2.1906	0.0305561	0.678851
C	0.610014	0.126469	2.48668
C	1.59563	0.175693	3.42589
C	2.96953	0.151899	2.96693
C	3.25346	0.0822337	1.64617
H	-0.439794	0.137843	2.76498
H	1.35048	0.227841	4.47583
H	3.77492	0.19314	3.69027
H	4.27829	0.0660763	1.29509
C	2.19032	-0.0395594	-0.678964
C	3.25278	-0.0990794	-1.64633
C	2.96827	-0.16597	-2.96711
H	4.27772	-0.0911847	-1.29528
C	0.609049	-0.122504	-2.48683
C	1.59425	-0.178923	-3.42602
H	3.77327	-0.213405	-3.69052
H	-0.440816	-0.126365	-2.7651
H	1.34869	-0.228925	-4.47597
N	0.85235	-0.0532537	-1.16562
N	0.852777	0.0551969	1.16549
B	-0.18951	0.00222889	7.566e-05
C	-1.10462	1.35616	-0.0468867
C	-2.25927	1.48423	0.73509
C	-0.730938	2.47647	-0.796431
C	-2.99828	2.66156	0.776973
H	-2.59408	0.63488	1.32385
C	-1.46572	3.65888	-0.774776
H	0.159882	2.42398	-1.41501
C	-2.60464	3.75643	0.0152185
H	-3.88619	2.7234	1.39582
H	-1.15011	4.50549	-1.3739
H	-3.18127	4.67341	0.0353618
C	-1.10669	-1.35046	0.0471631
C	-0.735615	-2.47064	0.798185
C	-2.26035	-1.47766	-0.736445
C	-1.47193	-3.65212	0.776366
H	0.154345	-2.41885	1.41807
C	-3.00088	-2.65401	-0.778422
H	-2.59318	-0.628365	-1.32642
C	-2.60983	-3.74879	-0.015169
H	-1.15825	-4.49869	1.37656
H	-3.88801	-2.71517	-1.39846
H	-3.18763	-4.66503	-0.0354014
